# Supplementary material for: Genome-wide identification of GmEDS1 gene family members in soybean and expression analysis in response to biotic and abiotic stresses
Source: Front Plant Sci. 2025 Apr 29;16:1554399. doi: 10.3389/fpls.2025.1554399 (PMC12069366; doi:10.3389/fpls.2025.1554399)
Supplement: Supplementary file 5 [file Table1.xlsx]

## Sheet: Table S1
Table S1. Primer sequences used for RT-qPCR.
Name	Forward primer ( 5'-3')	Reverse primer ( 5'-3')
GmEDS1a	GACAACATGGCTGGAGGGTTG	TCCCCGAAGAAGTCCGAACCTTA
GmEDS1b	TTCGTCAATTCACTAATGAAGAA	TTATCCGTTGACTTGTGATTGTT
GmEDS1c	CACAAAGCAACCAAGCAAACAT	AACCACACACATTGGTGATGAAC
GmEDS1d	GTGATGAGAGGAGAGGTGATTGAG	TGAGAGTACCAATCCCTGACAGCA
Tubulin	GGAGTTCACAGAGGCAGAG	CACTTACGCATCACATAGCA

## Sheet: Table S2
Table S2. Physicochemical properties of GmEDS1 family proteins.
Name	Gene ID	Chr	Location Coordinates	ORF Length (bp)	AA	MW (kDa)	pI	Index	AI	WoLF PSORT	GRAVY	Hydrophilicity/ Hydrophobicity
GmEDS1a	Glyma.04G177700	Chr04	44189963-44193177	1839	612	69.56	8.27	40.81	83.5	cyto: 10, nucl: 4	-0.379	hydrophilicity
GmEDS1b	Glyma.06G187400	Chr06	16330282-16338572	1854	617	70.85	7.2	39.11	83.13	cyto: 12, chlo: 1, nucl: 1	-0.468	hydrophilicity
GmEDS1c	Glyma.06G187300	Chr06	16309937-16313286	1848	615	70.4	5.89	45.88	82.29	nucl: 10, cyto: 3, chlo: 1	-0.385	hydrophilicity
GmEDS1d	Glyma.06G187200	Chr06	16286587-16290289	1863	620	70.92	8.24	43.92	74.76	nucl: 7, cyto: 7	-0.568	hydrophilicity
GmPAD4a	Glyma.08G002100	Chr08	141701-148847	1902	633	72.06	6.43	51.64	76.73	nucl: 6, cyto: 6, chlo: 1, cysk: 1	-0.349	hydrophilicity
GmPAD4b	Glyma.05G194100	Chr05	37879464-37886088	1572	523	58.34	6.48	47.34	81.28	nucl: 6, cyto: 4, chlo: 2, mito: 1, vacu: 1	-0.149	hydrophilicity
GmPAD4c	Glyma.06G156300	Chr06	12816989-12823610	1902	633	71.79	6.01	52.65	78.45	nucl: 9, chlo: 2, mito: 1, plas: 1, vacu: 1	-0.213	hydrophilicity
GmPAD4d	Glyma.04G209700	Chr04	48185627-48192057	1902	633	71.39	6.36	54.72	79.51	nucl: 9, chlo: 2, mito: 1, plas: 1, vacu: 1	-0.223	hydrophilicity
GmSAG101a	Glyma.13G069600	Chr13	16969571-16976138	1599	532	61.86	8.18	41.57	86.11	chlo: 4, nucl: 3, cyto: 2, plas: 2, E.R.: 2, golg: 1	-0.276	hydrophilicity
GmSAG101b	Glyma.19G013200	Chr19	1255020-1262058	1764	587	66.85	8.31	43.66	82.2	chlo: 10, nucl: 2, cyto: 1, plas: 1	-0.296	hydrophilicity
GmSAG101c	Glyma.13G069800	Chr13	16985149-16988513	1749	582	66.11	7.86	41.78	82.54	chlo: 7, nucl: 2, extr: 2, cyto: 1, plas: 1, vacu: 1	-0.379	hydrophilicity
Note: AA, number of amino acid; MW, molecular weight (kDa); pI, theoretical isoelectric point; Index: Instability index; AI: Aliphatic index; GRAVY: Grand average of hydropathicity, nucl, nucleus; cyto, cytoplasm; chlo, chloroplast; cysk, cytoskeleton; mito, mitochondria; vacu, vacuole; extr, extracellular; golg, golgi apparatus; plas, plasma membrane; E.R., endoplamic reticulum.

## Sheet: Table S3
Table S3. Ka/Ks ratio of collinear GmEDS1 family gene pairs.
Seq_1	Seq_2	Ka	Ks	Ka_Ks	EffectiveLen	AverageS-sites	AverageN-sites	cN	cS	pN	pS	Note
GmPAD4d	GmPAD4b	0.193807	0.896291	0.216232	1563	360.75	1202.25	205.333	188.667	0.170791	0.522985
GmEDS1a	GmEDS1d	0.367744	1.1306	0.325265	1773	394.333	1378.67	400.75	230.25	0.290679	0.583897
GmPAD4d	GmPAD4c	0.0527582	0.151093	0.349177	1896	423.833	1472.17	75	58	0.0509453	0.136846
GmPAD4d	GmPAD4a	0.17676	0.802897	0.220153	1884	421.333	1462.67	230.333	207.667	0.157475	0.49288
GmPAD4b	GmPAD4c	0.192574	0.809111	0.238007	1563	358.417	1204.58	204.583	177.417	0.169837	0.495001
GmPAD4b	GmPAD4a	0.0299323	0.155703	0.19224	1569	359.167	1209.83	35.5	50.5	0.0293429	0.140603
GmPAD4c	GmPAD4a	0.176893	0.785072	0.225321	1884	419.667	1464.33	230.75	204.25	0.15758	0.486696

## Sheet: Table S4
Table S4. One-to-one orthologous EDS1 gene relationships between soybeans and other species.
GmEDS1 Gene Name	Gene ID	Species	Gene ID
GmEDS1a	Glyma.04G177700	Medicago sativa	Medtr3g078633
GmEDS1d	Glyma.06G187200		Medtr3g078633
GmPAD4a	Glyma.08G002100		Medtr3g096770
GmPAD4a	Glyma.08G002100		Medtr8g494200
GmPAD4b	Glyma.05G194100		Medtr8g494200
GmPAD4c	Glyma.06G156300		Medtr8g494200
GmPAD4c	Glyma.06G156300		Medtr3g096770
GmPAD4d	Glyma.04G209700		Medtr8g494200
GmPAD4d	Glyma.04G209700		Medtr3g096770
GmSAG101a	Glyma.13G069600		Medtr6g007980
GmEDS1a	Glyma.04G177700	Solanum lycopersicum	Solyc06g071280
GmEDS1d	Glyma.06G187200		Solyc06g071280
GmSAG101a	Glyma.13G069600		Solyc02g067660
GmEDS1a	Glyma.04G177700	Arabidopsis thaliana	AT3G48080
GmEDS1d	Glyma.06G187200		AT3G48080
GmEDS1a	Glyma.04G177700	Oryza sativa	LOC_Os09g22450
GmEDS1d	Glyma.06G187200		LOC_Os09g22450
GmEDS1d	Glyma.06G187200	Sorghum bicolor	Sobic.02G193400

## Sheet: Table S5
Table S5. Details of the cis-elements identified in the GmEDS1 gene family members.
Gene name	cis-element name	cis-elements sequence	cis-element start position	cis-element start function
GmEDS1a	circadian	CAAAGATATC	1553	cis-acting regulatory element involved in circadian control
GmEDS1a	TGACG-motif	TGACG	1747	cis-acting regulatory element involved in the MeJA-responsiveness
GmEDS1a	TGACG-motif	TGACG	1809	cis-acting regulatory element involved in the MeJA-responsiveness
GmEDS1a	Box 4	ATTAAT	785	part of a conserved DNA module involved in light responsiveness
GmEDS1a	Box 4	ATTAAT	1285	part of a conserved DNA module involved in light responsiveness
GmEDS1a	Box 4	ATTAAT	1315	part of a conserved DNA module involved in light responsiveness
GmEDS1a	Box 4	ATTAAT	1445	part of a conserved DNA module involved in light responsiveness
GmEDS1a	Box 4	ATTAAT	1455	part of a conserved DNA module involved in light responsiveness
GmEDS1a	Box 4	ATTAAT	1589	part of a conserved DNA module involved in light responsiveness
GmEDS1a	GT1-motif	GGTTAA	833	light responsive element
GmEDS1a	GT1-motif	GGTTAAT	1969	light responsive element
GmEDS1a	GT1-motif	GGTTAA	1970	light responsive element
GmEDS1a	AT-rich element	ATAGAAATCAA	1521	binding site of AT-rich DNA binding protein (ATBP-1)
GmEDS1a	Box II	TGGTAATAA	880	part of a light responsive element
GmEDS1a	ATC-motif	AGTAATCT	1640	part of a conserved DNA module involved in light responsiveness
GmEDS1a	TCT-motif	TCTTAC	383	part of a light responsive element
GmEDS1a	LTR	CCGAAA	269	cis-acting element involved in low-temperature responsiveness
GmEDS1a	ARE	AAACCA	122	cis-acting regulatory element essential for the anaerobic induction
GmEDS1a	ARE	AAACCA	1027	cis-acting regulatory element essential for the anaerobic induction
GmEDS1a	ARE	AAACCA	1034	cis-acting regulatory element essential for the anaerobic induction
GmEDS1a	ARE	AAACCA	1848	cis-acting regulatory element essential for the anaerobic induction
GmEDS1a	chs-CMA1a	TTACTTAA	759	part of a light responsive element
GmEDS1a	MRE	AACCTAA	80	MYB binding site involved in light responsiveness
GmEDS1a	MRE	AACCTAA	753	MYB binding site involved in light responsiveness
GmEDS1a	CGTCA-motif	CGTCA	1747	cis-acting regulatory element involved in the MeJA-responsiveness
GmEDS1a	CGTCA-motif	CGTCA	1809	cis-acting regulatory element involved in the MeJA-responsiveness
GmEDS1b	CGTCA-motif	CGTCA	1670	cis-acting regulatory element involved in the MeJA-responsiveness
GmEDS1b	G-box	TACGTG	1649	cis-acting regulatory element involved in light responsiveness
GmEDS1b	Box 4	ATTAAT	1800	part of a conserved DNA module involved in light responsiveness
GmEDS1b	Box 4	ATTAAT	1860	part of a conserved DNA module involved in light responsiveness
GmEDS1b	Box 4	ATTAAT	1899	part of a conserved DNA module involved in light responsiveness
GmEDS1b	ARE	AAACCA	1971	cis-acting regulatory element essential for the anaerobic induction
GmEDS1b	TGACG-motif	TGACG	1670	cis-acting regulatory element involved in the MeJA-responsiveness
GmEDS1b	3-AF1 binding site	TAAGAGAGGAA	1617	light responsive element
GmEDS1b	G-Box	CACGTT	1887	cis-acting regulatory element involved in light responsiveness
GmEDS1b	ABRE	ACGTG	1650	cis-acting element involved in the abscisic acid responsiveness
GmEDS1b	ABRE	GCAACGTGTC	1885	cis-acting element involved in the abscisic acid responsiveness
GmEDS1b	ABRE	ACGTG	1888	cis-acting element involved in the abscisic acid responsiveness
GmEDS1c	TCT-motif	TCTTAC	2006	part of a light responsive element
GmEDS1c	Box 4	ATTAAT	33	part of a conserved DNA module involved in light responsiveness
GmEDS1c	Box 4	ATTAAT	735	part of a conserved DNA module involved in light responsiveness
GmEDS1c	AT-rich sequence	TAAAATACT	386	element for maximal elicitor-mediated activation (2copies)
GmEDS1c	TGACG-motif	TGACG	1878	cis-acting regulatory element involved in the MeJA-responsiveness
GmEDS1c	TCCC-motif	TCTCCCT	1329	part of a light responsive element
GmEDS1c	AE-box	AGAAACTT	647	part of a module for light response
GmEDS1c	AE-box	AGAAACAA	2009	part of a module for light response
GmEDS1c	MRE	AACCTAA	1640	MYB binding site involved in light responsiveness
GmEDS1c	MRE	AACCTAA	1790	MYB binding site involved in light responsiveness
GmEDS1c	CGTCA-motif	CGTCA	1878	cis-acting regulatory element involved in the MeJA-responsiveness
GmEDS1c	chs-CMA1a	TTACTTAA	1235	part of a light responsive element
GmEDS1c	chs-CMA1a	TTACTTAA	1679	part of a light responsive element
GmEDS1c	ARE	AAACCA	292	cis-acting regulatory element essential for the anaerobic induction
GmEDS1c	ARE	AAACCA	549	cis-acting regulatory element essential for the anaerobic induction
GmEDS1c	ARE	AAACCA	1826	cis-acting regulatory element essential for the anaerobic induction
GmEDS1c	ARE	AAACCA	1902	cis-acting regulatory element essential for the anaerobic induction
GmEDS1c	LTR	CCGAAA	1988	cis-acting element involved in low-temperature responsiveness
GmEDS1c	CCAAT-box	CAACGG	945	MYBHv1 binding site
GmEDS1c	GATA-motif	AAGATAAGATT	594	part of a light responsive element
GmEDS1c	AT1-motif	AATTATTTTTTATT	1751	part of a light responsive module
GmEDS1d	ATCT-motif	AATCTAATCC	1265	part of a conserved DNA module involved in light responsiveness
GmEDS1d	ATCT-motif	AATCTAATCC	1390	part of a conserved DNA module involved in light responsiveness
GmEDS1d	CGTCA-motif	CGTCA	1694	cis-acting regulatory element involved in the MeJA-responsiveness
GmEDS1d	TCA-element	CCATCTTTTT	1811	cis-acting element involved in salicylic acid responsiveness
GmEDS1d	ARE	AAACCA	96	cis-acting regulatory element essential for the anaerobic induction
GmEDS1d	ARE	AAACCA	788	cis-acting regulatory element essential for the anaerobic induction
GmEDS1d	ARE	AAACCA	1585	cis-acting regulatory element essential for the anaerobic induction
GmEDS1d	ARE	AAACCA	1662	cis-acting regulatory element essential for the anaerobic induction
GmEDS1d	ARE	AAACCA	1769	cis-acting regulatory element essential for the anaerobic induction
GmEDS1d	CCAAT-box	CAACGG	1854	MYBHv1 binding site
GmEDS1d	GATA-motif	GATAGGA	620	part of a light responsive element
GmEDS1d	TCT-motif	TCTTAC	688	part of a light responsive element
GmEDS1d	TCT-motif	TCTTAC	713	part of a light responsive element
GmEDS1d	TCT-motif	TCTTAC	981	part of a light responsive element
GmEDS1d	TCT-motif	TCTTAC	1365	part of a light responsive element
GmEDS1d	TCT-motif	TCTTAC	1462	part of a light responsive element
GmEDS1d	ATC-motif	AGTAATCT	1187	part of a conserved DNA module involved in light responsiveness
GmEDS1d	MBS	CAACTG	683	MYB binding site involved in drought-inducibility
GmEDS1d	MBS	CAACTG	1897	MYB binding site involved in drought-inducibility
GmEDS1d	GCN4_motif	TGAGTCA	1749	cis-regulatory element involved in endosperm expression
GmEDS1d	GT1-motif	GGTTAA	1252	light responsive element
GmEDS1d	Box 4	ATTAAT	133	part of a conserved DNA module involved in light responsiveness
GmEDS1d	Box 4	ATTAAT	633	part of a conserved DNA module involved in light responsiveness
GmEDS1d	Box 4	ATTAAT	1285	part of a conserved DNA module involved in light responsiveness
GmEDS1d	Box 4	ATTAAT	1289	part of a conserved DNA module involved in light responsiveness
GmEDS1d	CAT-box	GCCACT	1167	cis-acting regulatory element related to meristem expression
GmEDS1d	TGACG-motif	TGACG	1694	cis-acting regulatory element involved in the MeJA-responsiveness
GmEDS1d	GARE-motif	TCTGTTG	59	gibberellin-responsive element
GmEDS1d	3-AF1 binding site	TAAGAGAGGAA	1063	light responsive element
GmEDS1d	AE-box	AGAAACAA	603	part of a module for light response
GmEDS1d	AE-box	AGAAACAA	859	part of a module for light response
GmEDS1d	AE-box	AGAAACAA	882	part of a module for light response
GmPAD4a	MRE	AACCTAA	665	MYB binding site involved in light responsiveness
GmPAD4a	O2-site	GATGA(C/T)(A/G)TG(A/G)	120	cis-acting regulatory element involved in zein metabolism regulation
GmPAD4a	ARE	AAACCA	205	cis-acting regulatory element essential for the anaerobic induction
GmPAD4a	ARE	AAACCA	353	cis-acting regulatory element essential for the anaerobic induction
GmPAD4a	ARE	AAACCA	1953	cis-acting regulatory element essential for the anaerobic induction
GmPAD4a	G-box	CACGAC	499	cis-acting regulatory element involved in light responsiveness
GmPAD4a	TCA-element	CCATCTTTTT	381	cis-acting element involved in salicylic acid responsiveness
GmPAD4a	TCA-element	CCATCTTTTT	824	cis-acting element involved in salicylic acid responsiveness
GmPAD4a	AT1-motif	AATTATTTTTTATT	1441	part of a light responsive module
GmPAD4a	MBS	CAACTG	71	MYB binding site involved in drought-inducibility
GmPAD4a	chs-CMA2a	TCACTTGA	41	part of a light responsive element
GmPAD4a	chs-CMA2a	TCACTTGA	1086	part of a light responsive element
GmPAD4a	Box 4	ATTAAT	1161	part of a conserved DNA module involved in light responsiveness
GmPAD4a	Box 4	ATTAAT	1338	part of a conserved DNA module involved in light responsiveness
GmPAD4a	CAT-box	GCCACT	409	cis-acting regulatory element related to meristem expression
GmPAD4a	GT1-motif	GGTTAA	108	light responsive element
GmPAD4a	GT1-motif	GGTTAA	110	light responsive element
GmPAD4a	GT1-motif	GGTTAA	471	light responsive element
GmPAD4a	3-AF1 binding site	TAAGAGAGGAA	1185	light responsive element
GmPAD4a	P-box	CCTTTTG	446	gibberellin-responsive element
GmPAD4a	P-box	CCTTTTG	807	gibberellin-responsive element
GmPAD4a	P-box	CCTTTTG	1967	gibberellin-responsive element
GmPAD4a	AE-box	AGAAACAA	365	part of a module for light response
GmPAD4a	TCCC-motif	TCTCCCT	55	part of a light responsive element
GmPAD4b	chs-CMA1a	TTACTTAA	1543	part of a light responsive element
GmPAD4b	chs-CMA1a	TTACTTAA	1674	part of a light responsive element
GmPAD4b	CGTCA-motif	CGTCA	973	cis-acting regulatory element involved in the MeJA-responsiveness
GmPAD4b	TCA-element	CCATCTTTTT	703	cis-acting element involved in salicylic acid responsiveness
GmPAD4b	I-box	TGATAATGT	1196	part of a light responsive element
GmPAD4b	I-box	gGATAAGGTG	1732	part of a light responsive element
GmPAD4b	O2-site	GATGATGTGG	1197	cis-acting regulatory element involved in zein metabolism regulation
GmPAD4b	TC-rich repeats	GTTTTCTTAC	752	cis-acting element involved in defense and stress responsiveness
GmPAD4b	TC-rich repeats	GTTTTCTTAC	1803	cis-acting element involved in defense and stress responsiveness
GmPAD4b	GATA-motif	AAGATAAGATT	692	part of a light responsive element
GmPAD4b	GA-motif	ATAGATAA	523	part of a light responsive element
GmPAD4b	AT-rich element	ATAGAAATCAA	29	binding site of AT-rich DNA binding protein (ATBP-1)
GmPAD4b	AT-rich element	ATAGAAATCAA	417	binding site of AT-rich DNA binding protein (ATBP-1)
GmPAD4b	AT-rich element	ATAGAAATCAA	1434	binding site of AT-rich DNA binding protein (ATBP-1)
GmPAD4b	TCT-motif	TCTTAC	756	part of a light responsive element
GmPAD4b	TCT-motif	TCTTAC	1807	part of a light responsive element
GmPAD4b	TCT-motif	TCTTAC	1970	part of a light responsive element
GmPAD4b	GT1-motif	GCGGTAATT	1272	light responsive element
GmPAD4b	Box 4	ATTAAT	196	part of a conserved DNA module involved in light responsiveness
GmPAD4b	CAT-box	GCCACT	585	cis-acting regulatory element related to meristem expression
GmPAD4b	TGACG-motif	TGACG	973	cis-acting regulatory element involved in the MeJA-responsiveness
GmPAD4b	P-box	CCTTTTG	1893	gibberellin-responsive element
GmPAD4b	AE-box	AGAAACTT	1925	part of a module for light response
GmPAD4b	AE-box	AGAAACAA	1973	part of a module for light response
GmPAD4b	circadian	CAAAGATATC	470	cis-acting regulatory element involved in circadian control
GmPAD4b	TATC-box	TATCCCA	663	cis-acting element involved in gibberellin-responsiveness
GmPAD4c	ARE	AAACCA	807	cis-acting regulatory element essential for the anaerobic induction
GmPAD4c	O2-site	GATGA(C/T)(A/G)TG(A/G)	249	cis-acting regulatory element involved in zein metabolism regulation
GmPAD4c	O2-site	GATGATGTGG	697	cis-acting regulatory element involved in zein metabolism regulation
GmPAD4c	I-box	TGATAATGT	696	part of a light responsive element
GmPAD4c	TCA-element	CCATCTTTTT	447	cis-acting element involved in salicylic acid responsiveness
GmPAD4c	TCA-element	CCATCTTTTT	1015	cis-acting element involved in salicylic acid responsiveness
GmPAD4c	CGTCA-motif	CGTCA	593	cis-acting regulatory element involved in the MeJA-responsiveness
GmPAD4c	CGTCA-motif	CGTCA	634	cis-acting regulatory element involved in the MeJA-responsiveness
GmPAD4c	chs-CMA1a	TTACTTAA	1537	part of a light responsive element
GmPAD4c	TATC-box	TATCCCA	1916	cis-acting element involved in gibberellin-responsiveness
GmPAD4c	P-box	CCTTTTG	1886	gibberellin-responsive element
GmPAD4c	P-box	CCTTTTG	1907	gibberellin-responsive element
GmPAD4c	TGACG-motif	TGACG	593	cis-acting regulatory element involved in the MeJA-responsiveness
GmPAD4c	TGACG-motif	TGACG	634	cis-acting regulatory element involved in the MeJA-responsiveness
GmPAD4c	Box 4	ATTAAT	116	part of a conserved DNA module involved in light responsiveness
GmPAD4c	Box 4	ATTAAT	298	part of a conserved DNA module involved in light responsiveness
GmPAD4c	Box 4	ATTAAT	1138	part of a conserved DNA module involved in light responsiveness
GmPAD4c	Box 4	ATTAAT	1393	part of a conserved DNA module involved in light responsiveness
GmPAD4c	Box 4	ATTAAT	1452	part of a conserved DNA module involved in light responsiveness
GmPAD4c	Box 4	ATTAAT	1525	part of a conserved DNA module involved in light responsiveness
GmPAD4c	Box 4	ATTAAT	1579	part of a conserved DNA module involved in light responsiveness
GmPAD4c	Box 4	ATTAAT	1842	part of a conserved DNA module involved in light responsiveness
GmPAD4c	GT1-motif	GGTTAA	1166	light responsive element
GmPAD4c	GCN4_motif	TGAGTCA	356	cis-regulatory element involved in endosperm expression
GmPAD4c	AT-rich element	ATAGAAATCAA	1088	binding site of AT-rich DNA binding protein (ATBP-1)
GmPAD4d	GA-motif	ATAGATAA	380	part of a light responsive element
GmPAD4d	GATA-motif	AAGATAAGATT	800	part of a light responsive element
GmPAD4d	AT1-motif	AATTATTTTTTATT	193	part of a light responsive module
GmPAD4d	G-Box	CACGTG	1033	cis-acting regulatory element involved in light responsiveness
GmPAD4d	G-Box	CACGTG	1046	cis-acting regulatory element involved in light responsiveness
GmPAD4d	G-Box	CACGTG	1722	cis-acting regulatory element involved in light responsiveness
GmPAD4d	CGTCA-motif	CGTCA	414	cis-acting regulatory element involved in the MeJA-responsiveness
GmPAD4d	CGTCA-motif	CGTCA	1750	cis-acting regulatory element involved in the MeJA-responsiveness
GmPAD4d	ARE	AAACCA	777	cis-acting regulatory element essential for the anaerobic induction
GmPAD4d	ARE	AAACCA	1229	cis-acting regulatory element essential for the anaerobic induction
GmPAD4d	I-box	gGATAAGGTG	1543	part of a light responsive element
GmPAD4d	LTR	CCGAAA	1845	cis-acting element involved in low-temperature responsiveness
GmPAD4d	TCA-element	CCATCTTTTT	1437	cis-acting element involved in salicylic acid responsiveness
GmPAD4d	G-box	tgACACGTGGCA	1030	cis-acting regulatory element involved in light responsiveness
GmPAD4d	G-box	ACACGTGGC	1031	cis-acting regulatory element involved in light responsiveness
GmPAD4d	G-box	TAACACGTAG	1032	cis-acting regulatory element involved in light responsiveness
GmPAD4d	G-box	CACGTG	1033	cis-acting regulatory element involved in light responsiveness
GmPAD4d	G-box	tgACACGTGGCA	1043	cis-acting regulatory element involved in light responsiveness
GmPAD4d	G-box	CACGTG	1046	cis-acting regulatory element involved in light responsiveness
GmPAD4d	G-box	tgACACGTGGCA	1719	cis-acting regulatory element involved in light responsiveness
GmPAD4d	G-box	ACACGTGGC	1721	cis-acting regulatory element involved in light responsiveness
GmPAD4d	G-box	CACGTG	1722	cis-acting regulatory element involved in light responsiveness
GmPAD4d	GARE-motif	TCTGTTG	1982	gibberellin-responsive element
GmPAD4d	TGACG-motif	TGACG	414	cis-acting regulatory element involved in the MeJA-responsiveness
GmPAD4d	TGACG-motif	TGACG	1750	cis-acting regulatory element involved in the MeJA-responsiveness
GmPAD4d	TATC-box	TATCCCA	1931	cis-acting element involved in gibberellin-responsiveness
GmPAD4d	ABRE	GACACGTACGT	406	cis-acting element involved in the abscisic acid responsiveness
GmPAD4d	ABRE	GACACGTGGC	1031	cis-acting element involved in the abscisic acid responsiveness
GmPAD4d	ABRE	CACGTG	1033	cis-acting element involved in the abscisic acid responsiveness
GmPAD4d	ABRE	ACGTG	1034	cis-acting element involved in the abscisic acid responsiveness
GmPAD4d	ABRE	GACACGTGGC	1044	cis-acting element involved in the abscisic acid responsiveness
GmPAD4d	ABRE	CACGTG	1046	cis-acting element involved in the abscisic acid responsiveness
GmPAD4d	ABRE	ACGTG	1047	cis-acting element involved in the abscisic acid responsiveness
GmPAD4d	ABRE	GCAACGTGTC	1720	cis-acting element involved in the abscisic acid responsiveness
GmPAD4d	ABRE	CACGTG	1722	cis-acting element involved in the abscisic acid responsiveness
GmPAD4d	ABRE	ACGTG	1723	cis-acting element involved in the abscisic acid responsiveness
GmPAD4d	circadian	CAAAGATATC	1517	cis-acting regulatory element involved in circadian control
GmPAD4d	TCT-motif	TCTTAC	1415	part of a light responsive element
GmPAD4d	CAT-box	GCCACT	1236	cis-acting regulatory element related to meristem expression
GmPAD4d	GT1-motif	GGTTAAT	796	light responsive element
GmPAD4d	GT1-motif	GGTTAA	1012	light responsive element
GmPAD4d	GT1-motif	GGTTAA	1743	light responsive element
GmPAD4d	GT1-motif	GGTTAA	1745	light responsive element
GmPAD4d	Box 4	ATTAAT	180	part of a conserved DNA module involved in light responsiveness
GmPAD4d	Box 4	ATTAAT	265	part of a conserved DNA module involved in light responsiveness
GmPAD4d	Box 4	ATTAAT	269	part of a conserved DNA module involved in light responsiveness
GmPAD4d	Box 4	ATTAAT	357	part of a conserved DNA module involved in light responsiveness
GmPAD4d	Box 4	ATTAAT	2002	part of a conserved DNA module involved in light responsiveness
GmSAG101a	MBS	CAACTG	1239	MYB binding site involved in drought-inducibility
GmSAG101a	MBS	CAACTG	1924	MYB binding site involved in drought-inducibility
GmSAG101a	AuxRE	TGTCTCAATAAG	1226	part of an auxin-responsive element
GmSAG101a	TCT-motif	TCTTAC	773	part of a light responsive element
GmSAG101a	Box 4	ATTAAT	973	part of a conserved DNA module involved in light responsiveness
GmSAG101a	Box 4	ATTAAT	1359	part of a conserved DNA module involved in light responsiveness
GmSAG101a	Box 4	ATTAAT	1817	part of a conserved DNA module involved in light responsiveness
GmSAG101a	GT1-motif	GGTTAA	279	light responsive element
GmSAG101a	P-box	CCTTTTG	1868	gibberellin-responsive element
GmSAG101a	GARE-motif	TCTGTTG	1529	gibberellin-responsive element
GmSAG101a	ABRE	ACGTG	121	cis-acting element involved in the abscisic acid responsiveness
GmSAG101a	ABRE	CACGTG	349	cis-acting element involved in the abscisic acid responsiveness
GmSAG101a	ABRE	ACGTG	350	cis-acting element involved in the abscisic acid responsiveness
GmSAG101a	ABRE	ACGTG	359	cis-acting element involved in the abscisic acid responsiveness
GmSAG101a	ABRE	ACGTG	527	cis-acting element involved in the abscisic acid responsiveness
GmSAG101a	ABRE	ACGTG	1810	cis-acting element involved in the abscisic acid responsiveness
GmSAG101a	TCCC-motif	TCTCCCT	22	part of a light responsive element
GmSAG101a	O2-site	GATGATGTGG	193	cis-acting regulatory element involved in zein metabolism regulation
GmSAG101a	G-box	TACGTG	121	cis-acting regulatory element involved in light responsiveness
GmSAG101a	G-box	CACGTG	349	cis-acting regulatory element involved in light responsiveness
GmSAG101a	G-box	TACGTG	359	cis-acting regulatory element involved in light responsiveness
GmSAG101a	G-box	CACGAC	502	cis-acting regulatory element involved in light responsiveness
GmSAG101a	G-Box	CACGTG	349	cis-acting regulatory element involved in light responsiveness
GmSAG101a	G-Box	CACGTT	527	cis-acting regulatory element involved in light responsiveness
GmSAG101a	G-Box	CACGTT	1809	cis-acting regulatory element involved in light responsiveness
GmSAG101b	GA-motif	ATAGATAA	603	part of a light responsive element
GmSAG101b	TC-rich repeats	GTTTTCTTAC	293	cis-acting element involved in defense and stress responsiveness
GmSAG101b	TC-rich repeats	GTTTTCTTAC	1034	cis-acting element involved in defense and stress responsiveness
GmSAG101b	G-box	TACGTG	874	cis-acting regulatory element involved in light responsiveness
GmSAG101b	ARE	AAACCA	508	cis-acting regulatory element essential for the anaerobic induction
GmSAG101b	ARE	AAACCA	1722	cis-acting regulatory element essential for the anaerobic induction
GmSAG101b	ARE	AAACCA	1799	cis-acting regulatory element essential for the anaerobic induction
GmSAG101b	ATCT-motif	AATCTAATCC	1495	part of a conserved DNA module involved in light responsiveness
GmSAG101b	chs-CMA1a	TTACTTAA	703	part of a light responsive element
GmSAG101b	CGTCA-motif	CGTCA	1081	cis-acting regulatory element involved in the MeJA-responsiveness
GmSAG101b	CGTCA-motif	CGTCA	1473	cis-acting regulatory element involved in the MeJA-responsiveness
GmSAG101b	CGTCA-motif	CGTCA	1864	cis-acting regulatory element involved in the MeJA-responsiveness
GmSAG101b	AE-box	AGAAACAA	792	part of a module for light response
GmSAG101b	TCCC-motif	TCTCCCT	644	part of a light responsive element
GmSAG101b	ABRE	ACGTG	875	cis-acting element involved in the abscisic acid responsiveness
GmSAG101b	TGACG-motif	TGACG	1081	cis-acting regulatory element involved in the MeJA-responsiveness
GmSAG101b	TGACG-motif	TGACG	1473	cis-acting regulatory element involved in the MeJA-responsiveness
GmSAG101b	TGACG-motif	TGACG	1864	cis-acting regulatory element involved in the MeJA-responsiveness
GmSAG101b	3-AF1 binding site	TAAGAGAGGAA	1784	light responsive element
GmSAG101b	GCN4_motif	TGAGTCA	745	cis-regulatory element involved in endosperm expression
GmSAG101b	GT1-motif	GGTTAA	1931	light responsive element
GmSAG101b	Box 4	ATTAAT	130	part of a conserved DNA module involved in light responsiveness
GmSAG101b	Box 4	ATTAAT	330	part of a conserved DNA module involved in light responsiveness
GmSAG101b	Box 4	ATTAAT	1366	part of a conserved DNA module involved in light responsiveness
GmSAG101b	Box 4	ATTAAT	1576	part of a conserved DNA module involved in light responsiveness
GmSAG101b	TGA-element	AACGAC	1733	auxin-responsive element
GmSAG101b	MBS	CAACTG	487	MYB binding site involved in drought-inducibility
GmSAG101b	ATC-motif	AGTAATCT	561	part of a conserved DNA module involved in light responsiveness
GmSAG101c	TGACG-motif	TGACG	580	cis-acting regulatory element involved in the MeJA-responsiveness
GmSAG101c	TGACG-motif	TGACG	1099	cis-acting regulatory element involved in the MeJA-responsiveness
GmSAG101c	GARE-motif	TCTGTTG	306	gibberellin-responsive element
GmSAG101c	circadian	CAAAGATATC	1472	cis-acting regulatory element involved in circadian control
GmSAG101c	circadian	CAAAGATATC	1871	cis-acting regulatory element involved in circadian control
GmSAG101c	AE-box	AGAAACTT	1078	part of a module for light response
GmSAG101c	AE-box	AGAAACAA	1150	part of a module for light response
GmSAG101c	AE-box	AGAAACAA	1941	part of a module for light response
GmSAG101c	ABRE	AACCCGG	1122	cis-acting element involved in the abscisic acid responsiveness
GmSAG101c	MBS	CAACTG	1147	MYB binding site involved in drought-inducibility
GmSAG101c	TCT-motif	TCTTAC	201	part of a light responsive element
GmSAG101c	TCT-motif	TCTTAC	998	part of a light responsive element
GmSAG101c	TCT-motif	TCTTAC	1659	part of a light responsive element
GmSAG101c	GCN4_motif	TGAGTCA	21	cis-regulatory element involved in endosperm expression
GmSAG101c	GT1-motif	GGTTAAT	1694	light responsive element
GmSAG101c	Box 4	ATTAAT	704	part of a conserved DNA module involved in light responsiveness
GmSAG101c	CCAAT-box	CAACGG	921	MYBHv1 binding site
GmSAG101c	CCAAT-box	CAACGG	1690	MYBHv1 binding site
GmSAG101c	TC-rich repeats	GTTTTCTTAC	45	cis-acting element involved in defense and stress responsiveness
GmSAG101c	TC-rich repeats	GTTTTCTTAC	994	cis-acting element involved in defense and stress responsiveness
GmSAG101c	GATA-motif	GATAGGA	301	part of a light responsive element
GmSAG101c	CGTCA-motif	CGTCA	580	cis-acting regulatory element involved in the MeJA-responsiveness
GmSAG101c	CGTCA-motif	CGTCA	1099	cis-acting regulatory element involved in the MeJA-responsiveness
GmSAG101c	G-box	CACGAC	450	cis-acting regulatory element involved in light responsiveness
GmSAG101c	ARE	AAACCA	713	cis-acting regulatory element essential for the anaerobic induction
GmSAG101c	ARE	AAACCA	890	cis-acting regulatory element essential for the anaerobic induction
GmSAG101c	ARE	AAACCA	1645	cis-acting regulatory element essential for the anaerobic induction
GmSAG101c	ARE	AAACCA	1669	cis-acting regulatory element essential for the anaerobic induction
GmSAG101c	ARE	AAACCA	1754	cis-acting regulatory element essential for the anaerobic induction

## Sheet: Table S6
Table S6. Proteins predicted to interact with GmEDS1.
Gene ID	UniProt Protein ID	Protein Name	Gene Annotation
Glyma.04G177700	I1JX17_SOYBN	GmEDS1a	/
Glyma.06G187400	EDS1-2	GmEDS1b	/
Glyma.06G187300	I1KCL7_SOYBN	GmEDS1c	/
Glyma.06G187200	I1KCL6_SOYBN	GmEDS1d	/
Glyma.08G002100	PAD4	GmPAD4a	/
Glyma.05G194100	A0A0R0K4K3	GmPAD4b	/
Glyma.06G156300	K7KV97_SOYBN	GmPAD4c	/
Glyma.04G209700	K7KLE8_SOYBN	GmPAD4d	/
Glyma.13G069600	A0A0R0GT63	GmSAG101a	/
Glyma.19G013200	K7MVX5_SOYBN	GmSAG101b	/
Glyma.13G069800	I1LWE5_SOYBN	GmSAG101c	/
Glyma.10G291400	I1LFD8_SOYBN	caffeoylshikimate esterase	alpha/beta-hydrolases superfamily protein-related1
Glyma.09G064700	A0A0R0IBM0	GmNPR1	ankyrin repeat and protein kinase domain-containing protein // regulatory protein npr1-related1
Glyma.08G360600	A0A0R0IXX0	GmPBS1-1	serine/threonine-protein kinase PBS1 (PBS1)1
Glyma.16G052200	K7MFB5_SOYBN	GmPBL7	probable serine/threonine-protein kinase PBL72
Glyma.20G249600	I1NJF3_SOYBN	GmPBS1-3	serine/threonine-protein kinase PBS1 (PBS1)1
Glyma. 10G298400	I1LFL9_SOYBN	GmPBS1-2	serine/threonine-protein kinase PBS1 (PBS1)1
Glyma.15G062400	I1ME53_SOYBN	GmPR1-6	pathogenesis-related protein 1 (PR1)1
Glyma.18G027500	GMELF4B	GmELF4b	protein early flowering 41
Glyma.06G145800	I1KBB0_SOYBN	GmCPR5	protein CPR-52
Glyma.11G172800	K7LQU8_SOYBN	tRNA ligase 1	translation elongation factor EF-1 alpha1
UniProt Protein ID: the ID of proteins in the UniProt website. Gene annotation: 1gene function annotation from Phytozome website (G.max Wm82.a4.v1), 2gene function annotation from NCBI website (Glycine_max_v4.0)
